# Supplementary material for: Spatialtemporal evolution characteristics of ozone in China and its response to urbanization
Source: PLoS One. 2024 May 31;19(5):e0300185. doi: 10.1371/journal.pone.0300185 (PMC11142485; doi:10.1371/journal.pone.0300185)
Supplement: S1 Table — (XLS) [file pone.0300185.s001.xls]

## Sheet: Sheet1
id	year	are	pop	stu	ind	gdp	gdp2	RD	O3_8h
BeiJing	2015	1401	0.864579	0.0278029	0.197381	106497	11340000000	2440875	99.5068
BeiJing	2016	1420	0.865163	0.0275748	0.192622	118198	13970000000	2548433	95.7753
BeiJing	2017	1446	0.865039	0.02731	0.19014	128994	16640000000	2690851	98.6767
BeiJing	2018	1469	0.864903	0.0276184	0.165449	153095	23440000000	2740103	93.6137
BeiJing	2019	1469	0.865831	0.0279248	0.161573	164220	26970000000	2851859	96.7507
tianjin	2015	885	0.826115	0.0331545	0.465844	107960	11660000000	3526665	77.0082
tianjin	2016	1008	0.829065	0.0328937	0.423326	115053	13240000000	3499551	85.1831
tianjin	2017	1088	0.829159	0.0330572	0.409376	118944	14150000000	2411418	104.479
tianjin	2018	1078	0.83141	0.0335449	0.361845	85757	7354000000	2528761	99.8877
tianjin	2019	1151	0.834827	0.0345326	0.352317	90371	8167000000	2134320	106.227
hebei	2015	1944	0.513266	0.0158815	0.482682	40255	1620000000	2858051	89.8435
hebei	2016	2056	0.533199	0.0162798	0.475732	43062	1854000000	3086608	94.5005
hebei	2017	2120	0.55	0.0168737	0.465841	45387	2060000000	3509684	106.388
hebei	2018	2163	0.56432	0.0177687	0.397114	43108	1858000000	3819916	100.455
hebei	2019	2182	0.576133	0.0194152	0.387336	46348	2148000000	4385826	103.906
shanxi	2015	1123	0.550218	0.020202	0.406868	34919	1219000000	1008950	78.5426
shanxi	2016	1158	0.562194	0.0205405	0.385351	35532	1263000000	976283	85.7327
shanxi	2017	1178	0.573474	0.0206105	0.436547	42060	1769000000	1122323	106.513
shanxi	2018	1180	0.584185	0.0205917	0.443314	43010	1850000000	1312531	100.761
shanxi	2019	1223	0.595602	0.0215071	0.43773	45724	2091000000	1380813	105.801
Inner Mongolia	2015	1225	0.602947	0.0167583	0.504757	71101	5055000000	1186261	90.4686
Inner Mongolia	2016	1242	0.611905	0.0173294	0.471844	72064	5193000000	1279853	93.1307
Inner Mongolia	2017	1269	0.620008	0.0177185	0.397589	63764	4066000000	1082640	96.9273
Inner Mongolia	2018	1270	0.627072	0.0179676	0.392508	63772	4067000000	1033594	90.7542
Inner Mongolia	2019	1270	0.633465	0.0185827	0.396158	67852	4604000000	1183625	92.4426
liaoning	2015	2462	0.673665	0.0229484	0.454915	65354	4271000000	2418803	85.6473
liaoning	2016	2798	0.673595	0.0228118	0.386865	50791	2580000000	2420637	94.4232
liaoning	2017	2644	0.674983	0.0224536	0.392999	53527	2865000000	2749477	97.3963
liaoning	2018	2670	0.68089	0.0220968	0.384889	53872	2902000000	3006014	87.779
liaoning	2019	2720	0.681066	0.0239223	0.382636	57191	3271000000	3102482	91.6712
jilin	2015	1399	0.553215	0.0229822	0.498161	51086	2610000000	861541	85.3522
jilin	2016	1426	0.559824	0.0235016	0.474051	53868	2902000000	908602	87.7744
jilin	2017	1452	0.566434	0.0236989	0.468299	54838	3007000000	749958	88.7501
jilin	2018	1539	0.575444	0.0243454	0.360013	41516	1724000000	575015	78.6802
jilin	2019	1555	0.582683	0.0260164	0.352595	43475	1890000000	684086	83.3323
heilongjiang	2015	1772	0.58788	0.0192865	0.318098	39462	1557000000	880392	71.8508
heilongjiang	2016	1810	0.591998	0.0193709	0.286017	40432	1635000000	884925	66.7897
heilongjiang	2017	1820	0.593824	0.0193771	0.255341	41916	1757000000	825854	72.6038
heilongjiang	2018	1825	0.601113	0.0194037	0.275248	33977	1154000000	605680	71.9186
heilongjiang	2019	1771	0.608904	0.0207465	0.265577	36183	1309000000	714862	68.6297
Shanghai	2015	999	0.87619	0.0211843	0.318069	103796	10770000000	4742443	105.496
Shanghai	2016	999	0.878926	0.0212686	0.298321	116562	13590000000	4900778	102.883
Shanghai	2017	999	0.877171	0.0212945	0.304595	126634	16040000000	5399953	118.689
Shanghai	2018	1238	0.881188	0.0213614	0.287705	148744	22120000000	5548768	118.689
Shanghai	2019	1238	0.883031	0.0216886	0.269927	157279	24740000000	5906504	97.9699
jiangsu	2015	4189	0.665246	0.0215108	0.457018	87995	7743000000	15065065	99.4158
jiangsu	2016	4299	0.67721	0.0218252	0.447348	96887	9387000000	16575418	98.2155
jiangsu	2017	4427	0.687632	0.0220189	0.450157	107150	11480000000	18338832	105.258
jiangsu	2018	4558	0.696063	0.0224357	0.451995	115930	13440000000	20245195	102.142
jiangsu	2019	4648	0.706072	0.023223	0.444342	123607	15280000000	22061581	105.384
zhejiang	2015	2591	0.658061	0.0178931	0.459624	77644	6029000000	8535689	94.032
zhejiang	2016	2673	0.669946	0.0178193	0.44855	84916	7211000000	9357877	90.533
zhejiang	2017	2829	0.680042	0.0177179	0.429454	92057	8474000000	10301447	95.3485
zhejiang	2018	2919	0.689036	0.0177689	0.436326	101813	10370000000	11473921	86.0111
zhejiang	2019	3022	0.7	0.0183709	0.426076	107624	11580000000	12742260	92.835
anhui	2015	1926	0.505046	0.0184033	0.497456	35997	1296000000	3221422	70.706
anhui	2016	2002	0.519852	0.0184797	0.48434	39561	1565000000	3709224	85.4135
anhui	2017	2039	0.534932	0.0183437	0.475175	43401	1884000000	4361175	99.8294
anhui	2018	2110	0.546964	0.0180123	0.414409	54078	2924000000	4973027	95.6216
anhui	2019	2242	0.558121	0.0194973	0.413265	58496	3422000000	5765371	102.403
fujian	2015	1414	0.625944	0.0197578	0.502883	67966	4619000000	3469810	72.8259
fujian	2016	1469	0.636035	0.019525	0.489177	74707	5581000000	3882632	73.3607
fujian	2017	1517	0.647916	0.0192023	0.477107	82677	6835000000	4487934	89.9184
fujian	2018	1588	0.658209	0.0195991	0.487176	98542	9711000000	5249417	85.8989
fujian	2019	1621	0.664989	0.0216763	0.485476	107139	11480000000	5985139	86.9949
jiangxi	2015	1296	0.516207	0.0215615	0.502971	36724	1349000000	1474968	72.0336
jiangxi	2016	1371	0.530923	0.0226263	0.477298	40400	1632000000	1797561	81.2822
jiangxi	2017	1454	0.546084	0.0226807	0.481247	43424	1886000000	2216865	85.9601
jiangxi	2018	1546	0.560241	0.022685	0.443781	49013	2402000000	2677714	81.387
jiangxi	2019	1608	0.574153	0.0243249	0.441879	53164	2826000000	3202151	90.4699
shandong	2015	4609	0.570123	0.0193013	0.468013	64168	4118000000	12917718	99.9244
shandong	2016	4795	0.590228	0.0200653	0.46077	68733	4724000000	14150035	101.656
shandong	2017	4971	0.605837	0.0201409	0.453545	72807	5301000000	15636785	108.617
shandong	2018	5164	0.611824	0.0203125	0.412965	66472	4419000000	14184975	104.911
shandong	2019	5413	0.615094	0.0216872	0.398366	70653	4992000000	12109485	111.772
henan	2015	2503	0.46846	0.0186382	0.484225	39123	1531000000	3688252	89.7343
henan	2016	2544	0.484998	0.0196685	0.476278	42575	1813000000	4096962	98.7557
henan	2017	2685	0.501622	0.0209719	0.473719	46674	2178000000	4722542	103.545
henan	2018	2797	0.517127	0.0222884	0.441337	52114	2716000000	5289250	103.177
henan	2019	2944	0.532054	0.0240633	0.435056	56388	3180000000	6087153	108.88
hubei	2015	2197	0.568524	0.0241046	0.45697	50654	2566000000	4072726	88.0906
hubei	2016	2249	0.580969	0.0238199	0.448621	55665	3099000000	4459622	89.0695
hubei	2017	2341	0.593019	0.023736	0.435248	60199	3624000000	4689377	88.1532
hubei	2018	2510	0.603008	0.0243062	0.418207	71109	5056000000	5255194	87.4183
hubei	2019	2661	0.609921	0.0253214	0.416743	77387	5989000000	5865143	98.3125
hunan	2015	1573	0.508919	0.0174053	0.443247	42754	1828000000	3525450	80.7737
hunan	2016	1626	0.527558	0.0179566	0.42284	46382	2151000000	3929647	84.4721
hunan	2017	1709	0.54621	0.0185598	0.417235	49558	2456000000	4617716	84.8139
hunan	2018	1837	0.560226	0.0192318	0.38272	52809	2789000000	5167217	81.6389
hunan	2019	1856	0.572275	0.0203397	0.376005	57540	3311000000	5931485	89.6303
kwangtung	2015	5633	0.687068	0.0171113	0.447911	67503	4557000000	15205497	84.8839
kwangtung	2016	5808	0.691972	0.0172097	0.43423	74016	5478000000	16762749	83.7566
kwangtung	2017	5911	0.698541	0.0172424	0.423699	80932	6550000000	18650313	91.108
kwangtung	2018	6036	0.707033	0.017303	0.414211	88781	7882000000	21072031	88.2595
kwangtung	2019	6398	0.714001	0.0178283	0.404439	94172	8868000000	23148566	95.3774
Guangxi	2015	1275	0.4706	0.0156631	0.459291	35190	1238000000	769190	76.4293
Guangxi	2016	1334	0.480777	0.0167487	0.451677	38027	1446000000	827248	77.8052
Guangxi	2017	1414	0.492119	0.0177421	0.402243	38102	1452000000	935996	79.5184
Guangxi	2018	1476	0.502233	0.0191271	0.340989	40012	1601000000	891031	74.844
Guangxi	2019	1543	0.510887	0.0217016	0.333257	42964	1846000000	1044742	78.5524
hainan	2015	338	0.551043	0.0200768	0.236532	40818	1666000000	111841	71.5438
hainan	2016	321	0.568157	0.0201636	0.223515	44347	1967000000	79819	72.015
hainan	2017	324	0.579914	0.0200324	0.22327	48430	2345000000	74815	72.5945
hainan	2018	380	0.591006	0.020257	0.214459	52801	2788000000	113708	66.9986
hainan	2019	383	0.592593	0.0219471	0.207015	56507	3193000000	108154	84.3507
chongqing	2015	1329	0.609214	0.0237521	0.449784	52321	2737000000	1996609	65.8247
chongqing	2016	1351	0.625984	0.0240321	0.445246	58502	3422000000	2374859	70.3989
chongqing	2017	1423	0.640976	0.0242894	0.441942	63442	4025000000	2799986	73.1973
chongqing	2018	1497	0.655061	0.0245906	0.409575	69901	4886000000	2992091	70.1205
chongqing	2019	1515	0.668054	0.0267253	0.40231	75828	5750000000	3358918	77.0192
sichuan	2015	2282	0.476841	0.0169174	0.440822	36775	1352000000	2238051	79.7446
sichuan	2016	2616	0.492133	0.0175091	0.408353	40003	1600000000	2572607	81.867
sichuan	2017	2832	0.50795	0.0180643	0.387454	44651	1994000000	3010846	84.4367
sichuan	2018	2982	0.522959	0.0187591	0.374269	51556	2658000000	3423923	82.593
sichuan	2019	3054	0.53791	0.0198412	0.37252	55774	3111000000	3878572	78.714
guizhou	2015	789	0.420113	0.0141898	0.394935	29847	890800000	457303	71.2821
guizhou	2016	845	0.441632	0.0161435	0.396505	33246	1105000000	556853	72.3913
guizhou	2017	986	0.460335	0.0175335	0.400872	37956	1441000000	648576	72.1113
guizhou	2018	1053	0.475278	0.0190972	0.358638	42767	1829000000	762280	70.4775
guizhou	2019	1086	0.490201	0.0211344	0.361281	46433	2156000000	910206	74.4493
yunnan	2015	1060	0.433361	0.0129608	0.397684	28806	829800000	619588	76.9635
yunnan	2016	1131	0.45022	0.0137623	0.384771	31093	966800000	741847	77.0601
yunnan	2017	1142	0.466778	0.0147032	0.378898	34221	1171000000	885588	79.951
yunnan	2018	1164	0.478054	0.0158323	0.34805	43366	1881000000	1070172	77.4289
yunnan	2019	1218	0.48909	0.0177851	0.342821	47944	2299000000	1297741	89.9588
Tibet	2015	145	0.277778	0.0105556	0.366518	31999	1024000000	2602	89.1289
Tibet	2016	145	0.296073	0.010574	0.372734	35184	1238000000	4003	74.8782
Tibet	2017	148	0.308605	0.0105638	0.391824	39267	1542000000	3186	87.3978
Tibet	2018	164	0.311047	0.0103779	0.376339	45476	2068000000	8625	85.9064
Tibet	2019	164	0.316239	0.0103134	0.374374	48902	2391000000	5574	95.4178
shaanxi	2015	1073	0.539151	0.0289929	0.503951	47626	2268000000	1725829	83.8683
shaanxi	2016	1127	0.55337	0.0282271	0.489223	51015	2603000000	1844216	93.6426
shaanxi	2017	1287	0.567927	0.0278853	0.496962	57266	3279000000	1963697	94.2962
shaanxi	2018	1356	0.581263	0.0272981	0.468437	62195	3868000000	2165554	89.2855
shaanxi	2019	1358	0.594427	0.0289474	0.464493	66649	4442000000	2408037	88.4992
kansu	2015	834	0.431923	0.0173269	0.367401	26165	684600000	486077	91.5165
kansu	2016	870	0.446743	0.0175172	0.349365	27643	764100000	509228	94.2646
kansu	2017	869	0.463823	0.0177532	0.343408	28497	812100000	466912	97.273
kansu	2018	891	0.477057	0.018339	0.340772	30797	948500000	476151	93.4273
kansu	2019	876	0.485077	0.01983	0.328323	32995	1089000000	505544	95.5737
qinghai	2015	194	0.503401	0.00977891	0.499497	41252	1702000000	65029	98.7626
qinghai	2016	197	0.51602	0.0104385	0.485903	43531	1895000000	77940	88.5556
qinghai	2017	200	0.5301	0.011204	0.442852	44047	1940000000	83276	98.4058
qinghai	2018	202	0.543947	0.0116584	0.398006	45739	2092000000	67716	92.0219
qinghai	2019	215	0.554276	0.0120395	0.391021	48981	2399000000	93712	90.3096
Ningxia	2015	455	0.552395	0.0172156	0.473801	43805	1919000000	200453	85.8381
Ningxia	2016	442	0.562963	0.0173481	0.469748	47194	2227000000	239624	93.6742
Ningxia	2017	458	0.579179	0.0177566	0.458993	50765	2577000000	291101	103.031
Ningxia	2018	482	0.588663	0.0182122	0.423943	51248	2626000000	369910	97.6062
Ningxia	2019	489	0.598561	0.0194532	0.422763	54217	2939000000	415733	98.6397
Xinjiang	2015	1185	0.472458	0.012911	0.385681	40036	1603000000	366180	78.3128
Xinjiang	2016	1199	0.483319	0.0133403	0.37794	40564	1645000000	390946	79.9071
Xinjiang	2017	1244	0.493661	0.0141513	0.397988	44941	2020000000	400468	89.3244
Xinjiang	2018	1312	0.509047	0.0150744	0.363574	51950	2699000000	448779	80.6517
Xinjiang	2019	1422	0.518827	0.0169243	0.352685	54280	2946000000	441347	85.1575
