# Supplementary material for: Spatialtemporal evolution characteristics of ozone in China and its response to urbanization
Source: PLoS One. 2024 May 31;19(5):e0300185. doi: 10.1371/journal.pone.0300185 (PMC11142485; doi:10.1371/journal.pone.0300185)
Supplement: S1 Data — (XLSX) [file pone.0300185.s002.xlsx]

## Sheet: Sheet1
PRO	pro	year	are	hyg	pop	sco	stu	ind	gdp	gdp2	RD	FDI	EPG	TB	PRD	AQI	PM25	PM10	SO2	CO	NO2	O3_8h	id	lngdp	lnare	lnind	lnhyg	lngdp2	lnsco	lnpop	lnstu	lnEPG	lnRD	lnTB	lnPRD	lnFDI	lnAQI
BJ	BeiJing	2015	1401	1541	0.864579	4.76186	0.0278029	0.197381	106497	11340000000	2440875	65161798	0.0413963	0.245882	6.58775	121.51	80.1096	100.608	12.7616	1.30137	49.0164	99.5068	BJ	11.5759	7.24494	-1.62262	7.34019	23.1517	1.56064	-0.145513	-3.58262	-3.18456	14.7079	-1.4029	1.88521	17.9924	4.79999
BJ	BeiJing	2016	1420	1145	0.865163	5.06447	0.0275748	0.192622	118198	13970000000	2548433	64379739	0.039747	0.251928	6.58813	113.37	72.9644	97.0137	10.0055	1.16384	48.2	95.7753	BJ	11.6801	7.25841	-1.64702	7.04316	23.3602	1.62225	-0.144837	-3.59085	-3.22522	14.751	-1.37861	1.88527	17.9803	4.73066
BJ	BeiJing	2017	1446	1144	0.865039	5.33183	0.02731	0.19014	128994	16640000000	2690851	65879775	0.0380829	0.259374	6.43022	102.186	57.3781	84.2356	7.68493	1.00877	45.8849	98.6767	BJ	11.7675	7.27656	-1.66	7.04229	23.535	1.67369	-0.144981	-3.6005	-3.26799	14.8054	-1.34949	1.86101	18.0033	4.6268
BJ	BeiJing	2018	1469	1136	0.864903	6.69559	0.0276184	0.165449	153095	23440000000	2740103	72570561	0.0345068	0.2665	6.54503	86.9123	47.2767	72.9151	5.48493	0.769041	38.7562	93.6137	BJ	11.9388	7.29234	-1.79909	7.03527	23.8776	1.90145	-0.145139	-3.58927	-3.3666	14.8235	-1.32238	1.87871	18.1001	4.4649
BJ	BeiJing	2019	1469	1137	0.865831	6.99336	0.0279248	0.161573	164220	26970000000	2851859	74183078	0.0329759	0.274058	6.64717	86.3973	41.7918	67.3425	4.38082	0.701644	36.5315	96.7507	BJ	12.009	7.29234	-1.82279	7.03615	24.0179	1.94496	-0.144066	-3.57824	-3.41198	14.8635	-1.29442	1.89419	18.1221	4.45896
TJ	tianjin	2015	885	3492	0.826115	3.39838	0.0331545	0.465844	107960	11660000000	3526665	67235179	0.0484092	0.176871	9.06206	102.923	69.7205	120.279	28.7507	1.36575	41.4192	77.0082	TJ	11.5895	6.78559	-0.763904	8.15823	23.179	1.2233	-0.191021	-3.40658	-3.02807	15.0759	-1.73233	2.2041	18.0237	4.63398
TJ	tianjin	2016	1008	3639	0.829065	3.60807	0.0328937	0.423326	115053	13240000000	3499551	56485700	0.0451726	0.175218	9.2612	103.934	68.5519	107.669	20.9372	1.37377	48.1148	85.1831	TJ	11.6532	6.91572	-0.859613	8.19946	23.3063	1.28317	-0.187456	-3.41447	-3.09726	15.0681	-1.74173	2.22583	17.8495	4.64376
TJ	tianjin	2017	1088	3276	0.829159	3.67996	0.0330572	0.409376	118944	14150000000	2411418	59909327	0.0434299	0.184772	9.46821	107.66	61.7205	93.1068	16.0849	1.36548	50.2055	104.479	TJ	11.6864	6.9921	-0.893122	8.09438	23.3728	1.3029	-0.187344	-3.40952	-3.13661	14.6957	-1.68863	2.24794	17.9083	4.67898
TJ	tianjin	2018	1078	5016	0.83141	2.71231	0.0335449	0.361845	85757	7354000000	2528761	59464245	0.0644649	0.191442	9.69936	91.4822	48.5014	77.0274	11	0.990411	42.9288	99.8877	TJ	11.3593	6.98286	-1.01654	8.52039	22.7186	0.9978	-0.184632	-3.39487	-2.74163	14.7432	-1.65317	2.27206	17.9009	4.51614
TJ	tianjin	2019	1151	4939	0.834827	2.70051	0.0345326	0.352317	90371	8167000000	2134320	53378939	0.0622811	0.197746	10.831	99.8658	51.1562	80.3945	10.8521	0.957534	42.1671	106.227	TJ	11.4117	7.04839	-1.04322	8.50492	22.8234	0.993441	-0.180531	-3.36585	-2.7761	14.5737	-1.62077	2.38241	17.7929	4.60383
HB	hebei	2015	1944	2646	0.513266	BEIJING	0.0158815	0.482682	40255	1620000000	2858051	13983616	0.106544	0.144785	4.25185	114.823	76.6748	136.321	40.702	1.47555	45.9058	89.8435	HB	10.603	7.5725	-0.728397	7.8808	21.206	0.559381	-0.666961	-4.1426	-2.2392	14.8657	-1.9325	1.44735	16.4534	4.74339
HB	hebei	2016	2056	2659	0.533199	1.92299	0.0162798	0.475732	43062	1854000000	3086608	11178489	0.101792	0.166786	4.45141	110.314	70.0047	122.802	33.5281	1.43875	49.2591	94.5005	HB	10.6704	7.62852	-0.742901	7.8857	21.3408	0.653879	-0.62886	-4.11783	-2.28482	14.9426	-1.79104	1.49322	16.2295	4.70333
HB	hebei	2017	2120	2675	0.55	2.11537	0.0168737	0.465841	45387	2060000000	3509684	10569832	0.101179	0.184469	4.63936	111.706	64.0941	115.72	27.1315	1.33223	46.6927	106.388	HB	10.723	7.65917	-0.76391	7.8917	21.446	0.749231	-0.597837	-4.082	-2.29086	15.071	-1.69027	1.53458	16.1735	4.71587
HB	hebei	2018	2163	3210	0.56432	1.58469	0.0177687	0.397114	43108	1858000000	3819916	9920029	0.112808	0.202485	4.97684	93.4209	51.3604	96.0658	18.567	1.0242	39.1888	100.455	HB	10.6715	7.67925	-0.923532	8.07403	21.3429	0.460387	-0.572134	-4.03032	-2.18207	15.1557	-1.59709	1.60479	16.1101	4.53712
HB	hebei	2019	2182	3063	0.576133	1.71042	0.0194152	0.387336	46348	2148000000	4385826	8592567	0.109845	0.217051	5.07719	97.0665	50.1218	92.7011	15.3502	0.972179	38.5233	103.906	HB	10.7439	7.688	-0.948462	8.02715	21.4879	0.536738	-0.551417	-3.9417	-2.20868	15.2939	-1.52762	1.62476	15.9664	4.5754
SX	shanxi	2015	1123	3920	0.550218	1.64675	0.020202	0.406868	34919	1219000000	1008950	7606521	0.136076	0.127994	4.10453	88.8041	56.0288	99.0224	61.4476	1.7689	33.1704	78.5426	SX	10.4608	7.02376	-0.899268	8.27385	20.9216	0.498805	-0.59744	-3.90198	-1.99454	13.8244	-2.05577	1.41209	15.8445	4.48643
SX	shanxi	2016	1158	3908	0.562194	1.76005	0.0205405	0.385351	35532	1263000000	976283	10243769	0.137711	0.142963	4.53694	95.356	59.6614	108.719	65.8924	1.72862	36.4102	85.7327	SX	10.4782	7.05445	-0.9536	8.27078	20.9564	0.565342	-0.575908	-3.88536	-1.9826	13.7915	-1.94517	1.51225	16.1422	4.55762
SX	shanxi	2017	1178	3454	0.573474	1.86875	0.0206105	0.436547	42060	1769000000	1122323	10172837	0.128191	0.159908	4.89789	106.608	56.6038	104.315	55.426	1.60712	39.7719	106.513	SX	10.6469	7.07157	-0.828859	8.14729	21.2937	0.625268	-0.556043	-3.88196	-2.05423	13.9309	-1.83316	1.58881	16.1352	4.66915
SX	shanxi	2018	1180	3514	0.584185	1.75452	0.0205917	0.443314	43010	1850000000	1312531	12221365	0.135387	0.175403	5.23884	88.8245	47.8293	91.9373	32.4803	1.24423	37.2838	100.761	SX	10.6692	7.07327	-0.813477	8.16451	21.3384	0.562195	-0.537538	-3.88287	-1.99961	14.0875	-1.74067	1.6561	16.3187	4.48666
SX	shanxi	2019	1223	3804	0.595602	1.88536	0.0215071	0.43773	45724	2091000000	1380813	11925126	0.132844	0.190547	5.56074	96.8416	47.9522	94.3412	24.1123	1.11315	38.6169	105.801	SX	10.7304	7.10906	-0.826153	8.24381	21.4608	0.634118	-0.518183	-3.83937	-2.01858	14.1382	-1.65786	1.71573	16.2942	4.57308
NMG	Inner Mongolia	2015	1225	1629	0.602947	2.43238	0.0167583	0.504757	71101	5055000000	1186261	1318439	0.142605	0.148789	7.88252	79.6567	42.2689	89.8078	28.3597	0.866127	26.0228	90.4686	NMG	11.1719	7.1107	-0.683678	7.39572	22.3437	0.888869	-0.505926	-4.08886	-1.94767	13.9863	-1.90522	2.06465	14.092	4.37773
NMG	Inner Mongolia	2016	1242	1822	0.611905	2.65905	0.0173294	0.471844	72064	5193000000	1279853	1004834	0.143701	0.166083	8.25714	74.1396	36.5097	78.9118	23.927	0.824615	25.734	93.1307	NMG	11.1853	7.12448	-0.751108	7.50769	22.3706	0.977968	-0.491179	-4.05535	-1.94002	14.0623	-1.79527	2.11108	13.8203	4.30595
NMG	Inner Mongolia	2017	1269	1824	0.620008	2.83124	0.0177185	0.397589	63764	4066000000	1082640	1045941	0.179662	0.189885	8.41321	73.8526	32.2219	70.2446	21.1333	0.87477	25.9993	96.9273	NMG	11.0629	7.14598	-0.922336	7.50879	22.1259	1.04071	-0.478023	-4.03315	-1.71668	13.8949	-1.66134	2.1298	13.8604	4.30207
NMG	Inner Mongolia	2018	1270	1846	0.627072	1.91488	0.0179676	0.392508	63772	4067000000	1033594	1104350	0.207762	0.209909	8.38635	58.532	24.3626	53.7268	15.2892	0.672204	22.2675	90.7542	NMG	11.0631	7.14677	-0.935198	7.52078	22.1261	0.649654	-0.466694	-4.01918	-1.57136	13.8485	-1.56108	2.12661	13.9148	4.06957
NMG	Inner Mongolia	2019	1270	1820	0.633465	1.98862	0.0185827	0.396158	67852	4604000000	1183625	951185	0.21223	0.227063	8.49252	69.8207	29.1209	66.4685	16.5644	0.728889	26.4795	92.4426	NMG	11.1251	7.14677	-0.925942	7.50659	22.2502	0.687442	-0.456551	-3.98552	-1.55008	13.9841	-1.48253	2.13919	13.7655	4.24593
LN	liaoning	2015	2462	1590	0.673665	2.91812	0.0229484	0.454915	65354	4271000000	2418803	41335586	0.0692347	0.13293	6.97969	89.7648	54.7481	89.7767	39.7266	1.23252	33.1364	85.6473	LN	11.0876	7.80873	-0.787644	7.37149	22.1751	1.07094	-0.395022	-3.77451	-2.67025	14.6988	-2.01793	1.943	17.5372	4.49719
LN	liaoning	2016	2798	1485	0.673595	3.06398	0.0228118	0.386865	50791	2580000000	2420637	38754088	0.0915813	0.150619	6.6873	82.6067	46.2217	79.6198	33.9472	1.14403	30.794	94.4232	LN	10.8355	7.93666	-0.94968	7.30317	21.671	1.11971	-0.395126	-3.78048	-2.39053	14.6995	-1.893	1.90021	17.4728	4.41409
LN	liaoning	2017	2644	1770	0.674983	3.16027	0.0224536	0.392999	53527	2865000000	2749477	42507812	0.0912247	0.166418	7.09087	82.1174	43.1394	74.0382	27.4815	1.01375	31.1668	97.3963	LN	10.8879	7.88005	-0.933949	7.47874	21.7759	1.15066	-0.393068	-3.7963	-2.39443	14.8269	-1.79325	1.95881	17.5652	4.40815
LN	liaoning	2018	2670	1782	0.68089	2.09057	0.0220968	0.384889	53872	2902000000	3006014	49714244	0.0979297	0.182696	7.87451	69.3143	36.8921	64.0351	20.7026	0.873114	27.1993	87.779	LN	10.8944	7.88983	-0.954799	7.48549	21.7887	0.737437	-0.384354	-3.81232	-2.3235	14.9161	-1.69993	2.06363	17.7218	4.23865
LN	liaoning	2019	2720	1807	0.681066	2.2221	0.0239223	0.382636	57191	3271000000	3102482	43758090	0.096408	0.197861	8.06296	76.605	40.7192	71.0678	18.9317	0.924475	27.7975	91.6712	LN	10.9542	7.90839	-0.960672	7.49942	21.9083	0.798455	-0.384096	-3.73294	-2.33917	14.9477	-1.62019	2.08728	17.5942	4.33866
JL	jilin	2015	1399	3193	0.553215	2.41624	0.0229822	0.498161	51086	2610000000	861541	9362201	0.0463595	0.113963	6.17871	86.2837	54.1182	86.3114	26.2197	0.955149	30.4811	85.3522	JL	10.8413	7.24351	-0.696831	8.06872	21.6825	0.882211	-0.592009	-3.77304	-3.07133	13.6665	-2.17188	1.82111	16.0522	4.45764
JL	jilin	2016	1426	2231	0.559824	2.67486	0.0235016	0.474051	53868	2902000000	908602	9337771	0.045181	0.129136	6.25101	75.3414	42.7487	71.2951	22.4949	0.968526	28.0264	87.7744	JL	10.8943	7.26263	-0.746441	7.71021	21.7886	0.983898	-0.580132	-3.75068	-3.09708	13.7197	-2.04689	1.83274	16.0496	4.32203
JL	jilin	2017	1452	2284	0.566434	2.89135	0.0236989	0.468299	54838	3007000000	749958	10013001	0.0470393	0.142492	6.13581	74.0868	40.1763	66.1409	20.5099	1.04621	28.2508	88.7501	JL	10.9121	7.2807	-0.758648	7.73368	21.8243	1.06172	-0.568396	-3.74233	-3.05677	13.5278	-1.94847	1.81414	16.1194	4.30524
JL	jilin	2018	1539	1831	0.575444	1.50658	0.0243454	0.360013	41516	1724000000	575015	10373833	0.0666947	0.156035	6.22448	55.4032	27.7395	50.3138	11.9255	0.730187	19.2055	78.6802	JL	10.6338	7.33889	-1.02161	7.51262	21.2677	0.409844	-0.552614	-3.71541	-2.70763	13.2622	-1.85767	1.82849	16.1548	4.01464
JL	jilin	2019	1555	1885	0.582683	1.56555	0.0260164	0.352595	43475	1890000000	684086	8717404	0.0665458	0.167637	6.41769	64.9393	32.0975	58.8814	10.9851	0.76137	21.7593	83.3323	JL	10.6799	7.34923	-1.04244	7.54168	21.3599	0.448238	-0.540112	-3.64903	-2.70987	13.4358	-1.78596	1.85906	15.9808	4.17345
HLJ	heilongjiang	2015	1772	5504	0.58788	2.00425	0.0192865	0.318098	39462	1557000000	880392	1214981	0.05761	0.0922744	4.89271	66.2393	39.4286	65.7092	20.5896	0.777527	23.2973	71.8508	HLJ	10.5831	7.47986	-1.1454	8.61323	21.1662	0.69527	-0.531232	-3.94835	-2.85406	13.6881	-2.38299	1.58775	14.0102	4.19327
HLJ	heilongjiang	2016	1810	5244	0.591998	2.21177	0.0193709	0.286017	40432	1635000000	884925	1088953	0.0582747	0.103762	5.17689	58.5631	33.3711	57.007	18.1409	0.788619	22.9473	66.7897	HLJ	10.6074	7.50108	-1.2517	8.56484	21.2147	0.793791	-0.524252	-3.94398	-2.84259	13.6933	-2.26566	1.6442	13.9007	4.07011
HLJ	heilongjiang	2017	1820	5515	0.593824	2.40148	0.0193771	0.255341	41916	1757000000	825854	2516943	0.0583908	0.11489	5.22064	62.9671	35.93	58.9739	14.9517	0.757366	23.2327	72.6038	HLJ	10.6434	7.50659	-1.36516	8.61523	21.2869	0.876084	-0.521172	-3.94366	-2.8406	13.6242	-2.16378	1.65262	14.7386	4.14261
HLJ	heilongjiang	2018	1825	5476	0.601113	1.39809	0.0194037	0.275248	33977	1154000000	605680	2032356	0.0758091	0.126533	5.5823	56.202	30.4453	51.9841	11.5039	0.604085	21.9255	71.9186	HLJ	10.4334	7.50934	-1.29008	8.60813	20.8669	0.335108	-0.508972	-3.94229	-2.57954	13.3141	-2.06725	1.7196	14.5247	4.02895
HLJ	heilongjiang	2019	1771	5498	0.608904	1.49397	0.0207465	0.265577	36183	1309000000	714862	1834600	0.0731399	0.137593	5.64116	53.6308	28.1829	50.6095	9.16464	0.584977	17.7319	68.6297	HLJ	10.4963	7.4793	-1.32585	8.61214	20.9927	0.40144	-0.496094	-3.87538	-2.61538	13.4799	-1.98346	1.73009	14.4223	3.98212
SH	Shanghai	2015	999	3809	0.87619	4.19524	0.0211843	0.318069	103796	10770000000	4742443	300700000	0.0559457	0.116865	4.27205	88.5726	53.611	72.8521	16.6438	0.856438	45.6329	105.496	SH	11.5502	6.90676	-1.14549	8.24512	23.1004	1.43395	-0.132172	-3.8545	-2.88337	15.3721	-2.14673	1.45209	19.5216	4.48382
SH	Shanghai	2016	999	3816	0.878926	4.52339	0.0212686	0.298321	116562	13590000000	4900778	286300000	0.0527357	0.133417	4.37273	80.8197	44.571	64.4235	14.7295	0.788525	43.4399	102.883	SH	11.6662	6.90676	-1.20959	8.24696	23.3324	1.50926	-0.129055	-3.85052	-2.94246	15.4049	-2.01427	1.47539	19.4724	4.39222
SH	Shanghai	2017	999	3814	0.877171	4.8926	0.0212945	0.304595	126634	16040000000	5399953	317400000	0.0498407	0.14928	4.5062	82.3862	36.8383	53.1976	11.2814	0.784431	41.6317	118.689	SH	11.7491	6.90676	-1.18877	8.24643	23.4981	1.58772	-0.131053	-3.84931	-2.99892	15.5019	-1.90193	1.50545	19.5755	4.41142
SH	Shanghai	2018	1238	3823	0.881188	6.13647	0.0213614	0.287705	148744	22120000000	5548768	332600000	0.0435041	0.162281	4.57591	82.3862	36.8383	53.1976	11.2814	0.784431	41.6317	118.689	SH	11.91	7.12125	-1.24582	8.24879	23.82	1.81425	-0.126484	-3.84617	-3.1349	15.5291	-1.81842	1.5208	19.6225	4.41142
SH	Shanghai	2019	1238	3830	0.883031	6.52702	0.0216886	0.269927	157279	24740000000	5906504	316700000	0.0411104	0.170437	4.71952	72.5342	35.1123	47.8849	6.87671	0.658082	41.4247	97.9699	SH	11.9658	7.12125	-1.3096	8.25062	23.9316	1.87595	-0.124395	-3.83097	-3.19149	15.5916	-1.76939	1.55171	19.5735	4.28406
JS	jiangsu	2015	4189	2034	0.665246	3.24433	0.0215108	0.457018	87995	7743000000	15065065	337300000	0.0729459	0.15558	9.40973	91.9739	56.7735	92.1726	24.4842	0.978617	36.9625	99.4158	JS	11.385	8.34022	-0.783032	7.61776	22.7701	1.17691	-0.407599	-3.8392	-2.61804	16.5279	-1.86059	2.24174	19.6365	4.52151
JS	jiangsu	2016	4299	2057	0.67721	3.58884	0.0218252	0.447348	96887	9387000000	16575418	326000000	0.0705397	0.178511	9.96787	85.0363	49.4352	81.6348	20.4104	0.94578	35.6748	98.2155	JS	11.4813	8.36614	-0.804418	7.629	22.9626	1.27783	-0.389774	-3.82469	-2.65158	16.6234	-1.72311	2.29937	19.6023	4.44308
JS	jiangsu	2017	4427	2092	0.687632	3.95285	0.0220189	0.450157	107150	11480000000	18338832	376800000	0.067636	0.200874	10.2602	87.0269	47.0487	77.1914	16.0258	0.905492	38.2248	105.258	JS	11.582	8.39548	-0.798159	7.64588	23.164	1.37444	-0.374501	-3.81585	-2.69361	16.7245	-1.60508	2.32827	19.7472	4.46622
JS	jiangsu	2018	4558	2176	0.696063	4.40599	0.0224357	0.451995	115930	13440000000	20245195	408200000	0.0657486	0.220665	10.584	81.9237	44.329	71.2811	12.0336	0.811669	35.4361	102.142	JS	11.6607	8.42464	-0.794084	7.68524	23.3215	1.48296	-0.362316	-3.7971	-2.72192	16.8234	-1.51111	2.35935	19.8273	4.40579
JS	jiangsu	2019	4648	2221	0.706072	4.66822	0.023223	0.444342	123607	15280000000	22061581	375400000	0.0628753	0.237009	10.8658	84.6011	43.9995	73.2347	8.74575	0.725264	33.2214	105.384	JS	11.7249	8.44419	-0.81116	7.70571	23.4497	1.54078	-0.348038	-3.76261	-2.7666	16.9093	-1.43966	2.38562	19.7434	4.43795
ZJ	zhejiang	2015	2591	1914	0.658061	3.57189	0.0178931	0.459624	77644	6029000000	8535689	84142304	0.0828676	0.202307	7.09388	79.4632	47.786	73.7206	16.5174	0.875241	37.0827	94.032	ZJ	11.2599	7.8598	-0.777346	7.55695	22.5198	1.2731	-0.418458	-4.02334	-2.49051	15.9598	-1.59797	1.95923	18.248	4.37529
ZJ	zhejiang	2016	2673	2059	0.669946	3.93038	0.0178193	0.44855	84916	7211000000	9357877	75285914	0.0819699	0.224928	7.38569	73.2117	40.9582	66.353	15.8302	0.825273	33.8571	90.533	ZJ	11.3494	7.89096	-0.801735	7.62998	22.6988	1.36874	-0.400558	-4.02747	-2.5014	16.0517	-1.49197	1.99954	18.1368	4.29336
ZJ	zhejiang	2017	2829	2109	0.680042	4.29707	0.0177179	0.429454	92057	8474000000	10301447	80854880	0.0809884	0.246739	7.46491	73.3201	38.5387	62.4083	11.2235	0.820732	32.8911	95.3485	ZJ	11.4302	7.94768	-0.845241	7.65397	22.8603	1.45793	-0.3856	-4.03318	-2.51345	16.1478	-1.39943	2.01021	18.2082	4.29484
ZJ	zhejiang	2018	2919	2137	0.689036	4.3859	0.0177689	0.436326	101813	10370000000	11473921	86987989	0.0781482	0.267204	8.00872	63.4942	31.8449	53.3674	7.76156	0.720007	28.9611	86.0111	ZJ	11.5309	7.979	-0.829366	7.66716	23.0618	1.47839	-0.372462	-4.03031	-2.54915	16.2556	-1.31974	2.08053	18.2813	4.15095
ZJ	zhejiang	2019	3022	2064	0.7	4.67415	0.0183709	0.426076	107624	11580000000	12742260	82566463	0.0754786	0.283978	8.33846	65.1686	30.0645	51.6621	6.54673	0.68003	29.2043	92.835	ZJ	11.5864	8.01367	-0.853137	7.6324	23.1728	1.54205	-0.356675	-3.99699	-2.58391	16.3604	-1.25886	2.12088	18.2291	4.17698
AH	anhui	2015	1926	2458	0.505046	1.44987	0.0184033	0.497456	35997	1296000000	3221422	12773642	0.0745168	0.0811686	5.0472	79.8216	54.8488	81.3851	23.1248	0.993415	31.166	70.706	AH	10.4912	7.5632	-0.698248	7.8071	20.9824	0.371474	-0.683107	-3.99522	-2.59673	14.9853	-2.51123	1.61883	16.3629	4.37979
AH	anhui	2016	2002	2487	0.519852	1.61398	0.0184797	0.48434	39561	1565000000	3709224	13170240	0.0735418	0.0969674	5.34216	83.473	53.4725	79.5446	21.7483	0.945046	37.4046	85.4135	AH	10.5856	7.6019	-0.724969	7.81883	21.1712	0.478701	-0.654212	-3.99108	-2.6099	15.1263	-2.33338	1.67563	16.3935	4.42452
AH	anhui	2017	2039	2535	0.534932	1.78938	0.0183437	0.475175	43401	1884000000	4361175	16977630	0.0711185	0.113338	5.4689	92.4656	56.1777	87.5775	17.4385	0.93337	38.0216	99.8294	AH	10.6782	7.62021	-0.744072	7.83795	21.3565	0.581872	-0.625615	-3.99847	-2.64341	15.2882	-2.17738	1.69908	16.6474	4.52684
AH	anhui	2018	2110	2599	0.546964	2.55474	0.0180123	0.414409	54078	2924000000	4973027	19429934	0.062776	0.128748	5.83918	79.4258	46.0464	70.8321	11.9001	0.742703	31.8179	95.6216	AH	10.8982	7.65444	-0.880901	7.86288	21.7964	0.937952	-0.603372	-4.0167	-2.76818	15.4195	-2.0499	1.76459	16.7823	4.37482
AH	anhui	2019	2242	2663	0.558121	2.80586	0.0194973	0.413265	58496	3422000000	5765371	19554196	0.0619896	0.142606	6.2983	85.656	46.107	74.1671	9.56113	0.752312	31.2546	102.403	AH	10.9767	7.71512	-0.883667	7.88721	21.9534	1.03171	-0.583179	-3.93748	-2.78079	15.5674	-1.94767	1.84028	16.7887	4.45034
FJ	fujian	2015	1414	2704	0.625944	2.73662	0.0197578	0.502883	67966	4619000000	3469810	66517111	0.0712807	0.113407	4.24668	51.4684	28.7707	49.6883	10.8628	0.832113	23.8298	72.8259	FJ	11.1268	7.25418	-0.687397	7.90249	22.2535	1.00673	-0.468494	-3.92421	-2.64113	15.0596	-2.17677	1.44614	18.013	3.94097
FJ	fujian	2016	1469	2758	0.636035	3.01355	0.019525	0.489177	74707	5581000000	3882632	58982109	0.0683284	0.127424	4.55782	52.293	27.7547	49.1843	10.3054	0.820522	25.8889	73.3607	FJ	11.2213	7.29234	-0.715031	7.92226	22.4427	1.10312	-0.452502	-3.93606	-2.68343	15.172	-2.06024	1.51684	17.8927	3.95686
FJ	fujian	2017	1517	2854	0.647916	3.32728	0.0192023	0.477107	82677	6835000000	4487934	64521568	0.0656489	0.142421	5.68601	57.7072	27.281	47.0837	9.87306	0.791781	26.1157	89.9184	FJ	11.3227	7.32449	-0.740015	7.95648	22.6454	1.20216	-0.433994	-3.95273	-2.72343	15.3169	-1.94897	1.73801	17.9825	4.05538
FJ	fujian	2018	1588	3238	0.658209	4.35889	0.0195991	0.487176	98542	9711000000	5249417	68021349	0.0598075	0.158036	6.84978	52.6195	24.196	42.1939	8.407	0.664292	22.2161	85.8989	FJ	11.4982	7.37023	-0.71913	8.08271	22.9965	1.47222	-0.418233	-3.93227	-2.81662	15.4736	-1.84493	1.92422	18.0353	3.96309
FJ	fujian	2019	1621	3193	0.664989	4.75631	0.0216763	0.485476	107139	11480000000	5985139	62042016	0.0566656	0.171238	7.10697	52.8034	24.3411	42.5955	7.20822	0.690514	21.3209	86.9949	FJ	11.5819	7.3908	-0.722626	8.06872	23.1638	1.55947	-0.407985	-3.83154	-2.87059	15.6048	-1.7647	1.96108	17.9433	3.96658
JX	jiangxi	2015	1296	4822	0.516207	1.29774	0.0215615	0.502971	36724	1349000000	1474968	12765574	0.0650128	0.0742313	3.81866	65.0518	43.0727	67.5651	28.0979	0.970984	23.3106	72.0336	JX	10.5112	7.16704	-0.687223	8.48094	21.0224	0.260628	-0.661248	-3.83684	-2.73317	14.2042	-2.60057	1.3399	16.3623	4.17518
JX	jiangxi	2016	1371	4613	0.530923	1.44482	0.0226263	0.477298	40400	1632000000	1797561	11639396	0.0639224	0.0869534	4.12369	70.621	45.4014	72.925	24.7345	1.0377	24.6262	81.2822	JX	10.6066	7.2233	-0.739614	8.43663	21.2132	0.367983	-0.633138	-3.78864	-2.75009	14.4019	-2.44238	1.41675	16.2699	4.25733
JX	jiangxi	2017	1454	4740	0.546084	1.61145	0.0226807	0.481247	43424	1886000000	2216865	12911422	0.0646786	0.100801	4.44548	73.8932	45.8658	71.8294	22.5923	0.987472	26.3148	85.9601	JX	10.6788	7.28207	-0.731374	8.46379	21.3575	0.477131	-0.604983	-3.78624	-2.73833	14.6116	-2.29461	1.49189	16.3736	4.30262
JX	jiangxi	2018	1546	4818	0.560241	1.94615	0.022685	0.443781	49013	2402000000	2677714	14144254	0.0628957	0.115652	5.00495	62.672	35.1255	59.1285	15.878	0.878107	22.3469	81.387	JX	10.7998	7.34343	-0.812424	8.48011	21.5997	0.665852	-0.579388	-3.78605	-2.76628	14.8005	-2.15717	1.61043	16.4648	4.13791
JX	jiangxi	2019	1608	4226	0.574153	2.15776	0.0243249	0.441879	53164	2826000000	3202151	13446130	0.0620297	0.128849	5.30883	65.9511	34.7846	59.7806	13.4164	0.847364	23.7733	90.4699	JX	10.8811	7.38275	-0.816718	8.34901	21.7623	0.76907	-0.554859	-3.71625	-2.78014	14.9793	-2.04911	1.66937	16.4142	4.18891
SD	shandong	2015	4609	1452	0.570123	2.81927	0.0193013	0.468013	64168	4118000000	12917718	92621365	0.08122	0.153428	8.21032	105.284	67.5541	117.448	38.5054	1.2269	36.8545	99.9244	SD	11.0693	8.43577	-0.759259	7.2807	22.1385	1.03648	-0.561903	-3.94758	-2.51059	16.3741	-1.87452	2.10539	18.344	4.65666
SD	shandong	2016	4795	1502	0.590228	3.08091	0.0200653	0.46077	68733	4724000000	14150035	82464472	0.0792472	0.173252	8.34533	99.4693	60.3645	109.908	29.7856	1.13221	35.2082	101.656	SD	11.138	8.47533	-0.774855	7.31455	22.276	1.12522	-0.527246	-3.90876	-2.53518	16.4652	-1.75301	2.1217	18.2279	4.59985
SD	shandong	2017	4971	1554	0.605837	3.36288	0.0201409	0.453545	72807	5301000000	15636785	84151275	0.0747604	0.192839	8.87458	95.7016	50.9382	97.6543	21.2819	1.05777	34.28	108.617	SD	11.1956	8.51138	-0.790661	7.34859	22.3911	1.2128	-0.501145	-3.905	-2.59347	16.5651	-1.6459	2.18319	18.2481	4.56123
SD	shandong	2018	5164	1622	0.611824	2.73517	0.0203125	0.412965	66472	4419000000	14184975	85767259	0.0887752	0.211833	9.29601	85.1794	43.2093	84.9494	14.6849	0.860538	31.2922	104.911	SD	11.1045	8.54947	-0.884392	7.39142	22.2091	1.00619	-0.49131	-3.89652	-2.42165	16.4677	-1.55195	2.22959	18.2672	4.44476
SD	shandong	2019	5413	1665	0.615094	2.90479	0.0216872	0.398366	70653	4992000000	12109485	74885510	0.0875044	0.231751	9.69841	100.988	53.1946	99.3272	14.4311	0.807452	34.6477	111.772	SD	11.1655	8.59656	-0.920383	7.41758	22.3311	1.06636	-0.48598	-3.83103	-2.43607	16.3095	-1.46209	2.27196	18.1315	4.615
HN	henan	2015	2503	5155	0.46846	1.66038	0.0186382	0.484225	39123	1531000000	3688252	52090864	0.077823	0.100423	3.15559	114.978	80.1859	135.428	36.8704	1.42722	41.0935	89.7343	HN	10.5745	7.82524	-0.725206	8.54772	21.1489	0.507046	-0.758305	-3.98254	-2.55332	15.1207	-2.29836	1.14918	17.7685	4.74474
HN	henan	2016	2544	5056	0.484998	1.84834	0.0196685	0.476278	42575	1813000000	4096962	49511022	0.0738576	0.11587	3.31735	112.833	72.6825	128.375	31.3721	1.46557	41.3844	98.7557	HN	10.659	7.84149	-0.741754	8.52833	21.318	0.614289	-0.723611	-3.92874	-2.60562	15.2258	-2.15529	1.19917	17.7177	4.72591
HN	henan	2017	2685	4871	0.501622	2.05741	0.0209719	0.473719	46674	2178000000	4722542	53373949	0.0710655	0.133325	3.63375	93.2741	55.4163	95.83	22.1971	1.23256	40.5814	103.545	HN	10.7509	7.89544	-0.747141	8.49105	21.5019	0.721449	-0.689909	-3.86457	-2.64415	15.3679	-2.01497	1.29026	17.7928	4.53554
HN	henan	2018	2797	4903	0.517127	2.21426	0.0222884	0.441337	52114	2716000000	5289250	53315683	0.0684413	0.15093	3.81812	93.4799	54.2326	91.0145	14.5253	1.02703	35.5574	103.177	HN	10.8612	7.9363	-0.817947	8.4976	21.7224	0.79492	-0.659468	-3.80369	-2.68178	15.4812	-1.89094	1.33976	17.7917	4.53775
HN	henan	2019	2944	4850	0.532054	2.43528	0.0240633	0.435056	56388	3180000000	6087153	51019908	0.0620018	0.167229	4.09813	106.761	58.7176	98.5234	10.9391	0.881757	33.8778	108.88	HN	10.94	7.98752	-0.83228	8.48673	21.88	0.890062	-0.63101	-3.72707	-2.78059	15.6217	-1.78839	1.41053	17.7477	4.67059
HB	hubei	2015	2197	2430	0.568524	2.39289	0.0241046	0.45697	50654	2566000000	4072726	12285641	0.0563502	0.0852068	5.44293	93.5438	64.1444	98.4451	19.004	1.28446	29.6668	88.0906	HB	10.8328	7.69485	-0.783137	7.79565	21.6655	0.872502	-0.564712	-3.72535	-2.87617	15.2198	-2.46267	1.69432	16.3239	4.53843
HB	hubei	2016	2249	2475	0.580969	2.65917	0.0238199	0.448621	55665	3099000000	4459622	10644976	0.0539749	0.100032	5.65726	84.815	53.9426	86.0296	14.0442	1.16093	29.3703	89.0695	HB	10.9271	7.71824	-0.801577	7.814	21.8542	0.978013	-0.543059	-3.73724	-2.91924	15.3106	-2.30226	1.73294	16.1806	4.44047
HB	hubei	2017	2341	2746	0.593019	2.94715	0.023736	0.435248	60199	3624000000	4689377	12182209	0.0526804	0.115183	5.91952	82.3988	50.9323	78.1268	12.4147	1.20085	31.4912	88.1532	HB	11.0054	7.75833	-0.83184	7.9179	22.0108	1.08084	-0.522528	-3.74076	-2.94351	15.3608	-2.16123	1.77825	16.3155	4.41157
HB	hubei	2018	2510	2804	0.603008	3.48119	0.0243062	0.418207	71109	5056000000	5255194	13610308	0.049294	0.130539	6.56262	72.8703	41.3444	65.9132	9.50616	0.963508	27.7396	87.4183	HB	11.172	7.82804	-0.871779	7.9388	22.3439	1.24737	-0.505824	-3.71702	-3.00995	15.4747	-2.03608	1.88139	16.4263	4.28868
HB	hubei	2019	2661	2846	0.609921	3.83369	0.0253214	0.416743	77387	5989000000	5865143	13488040	0.0483173	0.145278	6.85844	82.5546	43.7947	73.0232	9.14479	0.899116	27.0649	98.3125	HB	11.2566	7.88646	-0.875286	7.95367	22.5131	1.34383	-0.494426	-3.67611	-3.02997	15.5845	-1.92911	1.92548	16.4173	4.41346
HN	hunan	2015	1573	3261	0.508919	1.77267	0.0174053	0.443247	42754	1828000000	3525450	6237852	0.0500872	0.0748754	3.14507	78.11	52.3173	82.8678	23.2458	1.11929	25.6279	80.7737	HN	10.6632	7.36074	-0.813628	8.08979	21.3264	0.572485	-0.675466	-4.05098	-2.99399	15.0755	-2.59193	1.14584	15.6462	4.35812
HN	hunan	2016	1626	3523	0.527558	1.96958	0.0179566	0.42284	46382	2151000000	3929647	6277046	0.0474036	0.0873351	3.29478	75.3968	48.2724	77.841	19.5251	1.04056	26.2568	84.4721	HN	10.7447	7.39388	-0.860762	8.16707	21.4893	0.677822	-0.639497	-4.0198	-3.04906	15.1841	-2.438	1.19234	15.6524	4.32276
HN	hunan	2017	1709	3883	0.54621	2.16544	0.0185598	0.417235	49558	2456000000	4617716	8237942	0.0466481	0.0995904	3.56706	75.9843	46.2052	73.4063	14.4822	1.1145	26.625	84.8139	HN	10.8109	7.44366	-0.874107	8.26436	21.6218	0.772622	-0.604752	-3.98676	-3.06512	15.3454	-2.30669	1.27174	15.9243	4.33053
HN	hunan	2018	1837	3174	0.560226	2.19369	0.0192318	0.38272	52809	2789000000	5167217	9110558	0.048039	0.113199	4.25496	65.416	37.635	60.6092	10.772	0.925064	23.5663	81.6389	HN	10.8744	7.51589	-0.96045	8.06275	21.7489	0.785587	-0.579415	-3.95119	-3.03574	15.4578	-2.17861	1.44809	16.0249	4.18077
HN	hunan	2019	1856	3265	0.572275	2.41167	0.0203397	0.376005	57540	3311000000	5931485	7929626	0.0468986	0.125844	4.26048	73.1241	42.1229	62.1553	9.22508	0.911338	25.6799	89.6303	HN	10.9602	7.52618	-0.978154	8.09102	21.9205	0.880317	-0.558135	-3.89518	-3.05977	15.5958	-2.07271	1.44938	15.8861	4.29216
GD	kwangtung	2015	5633	3060	0.687068	2.90512	0.0171113	0.447911	67503	4557000000	15205497	542700000	0.0729365	0.135625	6.45248	58.8328	33.6133	52.1911	12.9557	0.949888	25.7334	84.8839	GD	11.1199	8.6364	-0.803161	8.02617	22.2399	1.06647	-0.375322	-4.06802	-2.61817	16.5372	-1.99786	1.86447	20.1122	4.0747
GD	kwangtung	2016	5808	3193	0.691972	3.15839	0.0172097	0.43423	74016	5478000000	16762749	470300000	0.0693852	0.152254	6.47368	58.4437	31.8484	50.0184	11.6454	0.918657	27.2941	83.7566	GD	11.212	8.66699	-0.83418	8.06872	22.4241	1.15006	-0.36821	-4.06228	-2.66808	16.6347	-1.88221	1.86774	19.9688	4.06806
GD	kwangtung	2017	5911	3253	0.698541	3.42019	0.0172424	0.423699	80932	6550000000	18650313	471300000	0.0664283	0.169596	6.30513	63.4738	33.0235	51.1731	11.271	0.923222	29.141	91.108	GD	11.3014	8.68457	-0.858731	8.08733	22.6027	1.2297	-0.358762	-4.06039	-2.71163	16.7414	-1.77433	1.84136	19.9711	4.15063
GD	kwangtung	2018	6036	3469	0.707033	3.50494	0.017303	0.414211	88781	7882000000	21072031	490400000	0.0632682	0.186522	6.81209	58.0363	28.6695	44.9442	9.44971	0.7415	25.4337	88.2595	GD	11.3939	8.7055	-0.881379	8.15162	22.7879	1.25418	-0.346678	-4.05687	-2.76037	16.8635	-1.67921	1.9187	20.0108	4.06107
GD	kwangtung	2019	6398	3859	0.714001	3.72813	0.0178283	0.404439	94172	8868000000	23148566	434800000	0.062188	0.201925	7.32324	60.8807	27.4153	45.8928	9.03051	0.787643	24.7724	95.3774	GD	11.4529	8.76374	-0.905253	8.25816	22.9058	1.31591	-0.336872	-4.02697	-2.77759	16.9574	-1.59986	1.99105	19.8903	4.10892
GX	Guangxi	2015	1275	1823	0.4706	1.32362	0.0156631	0.459291	35190	1238000000	769190	10341360	0.0794091	0.075859	3.54525	63.181	40.797	61.8823	17.8863	1.06293	20.5635	76.4293	GX	10.4685	7.1507	-0.778072	7.50824	20.937	0.280373	-0.753746	-4.15645	-2.53314	13.5531	-2.57888	1.26561	16.1517	4.146
GX	Guangxi	2016	1334	1891	0.480777	1.45252	0.0167487	0.451677	38027	1446000000	827248	9739518	0.0742263	0.0878256	3.83526	59.4153	37.7383	58.2649	16.2558	0.935371	21.8473	77.8052	GX	10.546	7.19594	-0.794787	7.54486	21.0921	0.373301	-0.732351	-4.08944	-2.60064	13.6259	-2.4324	1.34424	16.0917	4.08455
GX	Guangxi	2017	1414	1950	0.492119	1.59939	0.0177421	0.402243	38102	1452000000	935996	14140623	0.0780073	0.10279	4.05752	62.282	39.4759	59.6643	14.4204	0.995427	23.4432	79.5184	GX	10.548	7.25418	-0.910699	7.57559	21.096	0.46962	-0.709035	-4.03182	-2.55095	13.7494	-2.27507	1.40057	16.4646	4.13167
GX	Guangxi	2018	1476	2025	0.502233	1.55572	0.0191271	0.340989	40012	1601000000	891031	15902261	0.0867667	0.119452	4.64089	55.1045	33.0889	52.9334	12.3642	0.867587	20.9433	74.844	GX	10.5969	7.29709	-1.0759	7.61332	21.1939	0.441941	-0.688691	-3.95665	-2.44453	13.7001	-2.12484	1.5349	16.582	4.00923
GX	Guangxi	2019	1543	2097	0.510887	1.65341	0.0217016	0.333257	42964	1846000000	1044742	11142591	0.0898111	0.135875	5.38831	54.5319	30.7935	51.4581	10.9677	0.854795	20.5243	78.5524	GX	10.6681	7.34148	-1.09884	7.64826	21.3362	0.502838	-0.671607	-3.83037	-2.41005	13.8593	-1.99602	1.68423	16.2263	3.99879
HN	hainan	2015	338	2045	0.551043	1.45456	0.0200768	0.236532	40818	1666000000	111841	10542740	0.0735559	0.091427	5.56531	41.2589	19.2315	35.4411	4.12877	0.646849	13.2315	71.5438	HN	10.6169	5.82305	-1.44167	7.62315	21.2338	0.3747	-0.595943	-3.90819	-2.60971	11.6248	-2.39221	1.71655	16.171	3.71987
HN	hainan	2016	321	2050	0.568157	1.58528	0.0201636	0.223515	44347	1967000000	79819	7225435	0.0708847	0.105038	5.66521	39.821	17.3852	33.6995	4.45902	0.635656	14.3798	72.015	HN	10.6998	5.77144	-1.49828	7.62559	21.3996	0.46076	-0.565357	-3.90388	-2.6467	11.2875	-2.25343	1.73434	15.7931	3.68439
HN	hainan	2017	324	2070	0.579914	1.74816	0.0200324	0.22327	48430	2345000000	74815	6802949	0.0683355	0.122257	5.88337	41.0863	17.6753	32.4233	4.39041	0.644658	11.8904	72.5945	HN	10.7879	5.78074	-1.49937	7.6353	21.5757	0.558566	-0.544876	-3.9104	-2.68333	11.2228	-2.10163	1.77213	15.7329	3.71568
HN	hainan	2018	380	2460	0.591006	1.98362	0.020257	0.214459	52801	2788000000	113708	8806994	0.0665528	0.135867	6.59315	37.2918	15.2055	28.8425	4.08767	0.551233	11.4233	66.9986	HN	10.8743	5.94017	-1.53964	7.80792	21.7486	0.684923	-0.525928	-3.89926	-2.70976	11.6414	-1.99608	1.88603	15.9911	3.61877
HN	hainan	2019	383	2352	0.592593	2.06466	0.0219471	0.207015	56507	3193000000	108154	7370136	0.0668477	0.145228	6.71323	46.6548	16.9616	32.0274	5.04384	0.580548	12.8	84.3507	HN	10.9421	5.94803	-1.57496	7.76302	21.8842	0.724964	-0.523248	-3.81912	-2.70534	11.5913	-1.92945	1.90408	15.813	3.84278
CQ	chongqing	2015	1329	1904	0.609214	2.12927	0.0237521	0.449784	52321	2737000000	1996609	36090620	0.0556948	0.0923467	5.34571	80.5233	54.9507	85.2219	16.0027	1.1137	43.7918	65.8247	CQ	10.8651	7.19218	-0.798989	7.55171	21.7303	0.755778	-0.495585	-3.74009	-2.88787	14.507	-2.3822	1.67629	17.4015	4.38855
CQ	chongqing	2016	1351	1953	0.625984	2.38563	0.0240321	0.445246	58502	3422000000	2374859	33332699	0.0521341	0.107438	5.83202	80.9918	53.8716	78.2787	13.1093	0.961749	46.3115	70.3989	CQ	10.9768	7.2086	-0.809129	7.57712	21.9536	0.869463	-0.46843	-3.72836	-2.95394	14.6805	-2.23084	1.76336	17.3221	4.39435
CQ	chongqing	2017	1423	2017	0.640976	2.62364	0.0242894	0.441942	63442	4025000000	2799986	38839634	0.0513032	0.120478	6.18374	80.5945	44.8411	71.9315	11.8849	1.00548	46.2822	73.1973	CQ	11.0579	7.26052	-0.816576	7.60937	22.1158	0.964564	-0.444764	-3.71771	-2.97	14.8451	-2.11629	1.82192	17.4749	4.38943
CQ	chongqing	2018	1497	2026	0.655061	3.45106	0.0245906	0.409575	69901	4886000000	2992091	44647486	0.0518227	0.135106	6.56931	69.2164	35.9342	58.0986	8.44658	0.852055	40.4548	70.1205	CQ	11.1548	7.31122	-0.892636	7.61382	22.3097	1.23868	-0.423027	-3.70539	-2.95993	14.9115	-2.00169	1.88241	17.6143	4.23724
CQ	chongqing	2019	1515	2012	0.668054	3.72334	0.0267253	0.40231	75828	5750000000	3358918	48441159	0.049152	0.147759	7.09347	71.6493	37.9288	58.3096	7.44658	0.847671	38.1808	77.0192	CQ	11.2362	7.32317	-0.910532	7.60688	22.4724	1.31462	-0.403387	-3.62214	-3.01284	15.0271	-1.91217	1.95918	17.6959	4.27178
SC	sichuan	2015	2282	1902	0.476841	1.69158	0.0169174	0.440822	36775	1352000000	2238051	26737525	0.066296	0.0935068	3.40529	76.3205	46.894	76.0099	17.64	0.906175	28.5265	79.7446	SC	10.5126	7.73281	-0.819113	7.55066	21.0252	0.525661	-0.740573	-4.07942	-2.71363	14.6211	-2.36972	1.22533	17.1016	4.33494
SC	sichuan	2016	2616	2901	0.492133	1.88839	0.0175091	0.408353	40003	1600000000	2572607	31227726	0.0637938	0.106609	3.79472	77.0975	46.9336	75.9806	17.021	0.915544	30.5831	81.867	SC	10.5967	7.8694	-0.895623	7.97281	21.1934	0.635726	-0.709007	-4.04504	-2.7521	14.7604	-2.23859	1.33361	17.2568	4.34507
SC	sichuan	2017	2832	2962	0.50795	2.10558	0.0180643	0.387454	44651	1994000000	3010846	46386881	0.0596313	0.119285	4.09287	75.8872	42.3721	68.2366	14.1117	0.865094	31.7754	84.4367	SC	10.7066	7.94874	-0.948158	7.99362	21.4133	0.74459	-0.677373	-4.01382	-2.81957	14.9177	-2.12624	1.40925	17.6525	4.32925
SC	sichuan	2018	2982	3068	0.522959	2.31875	0.0187591	0.374269	51556	2658000000	3423923	58880015	0.057328	0.131659	4.55197	63.8586	33.8808	54.7507	11.1993	0.72711	27.567	82.593	SC	10.8504	8.00035	-0.98278	8.02878	21.7008	0.841029	-0.648252	-3.97607	-2.85897	15.0463	-2.02754	1.51556	17.891	4.15667
SC	sichuan	2019	3054	3045	0.53791	2.54842	0.0198412	0.37252	55774	3111000000	3878572	66190517	0.0565437	0.142919	5.12669	65.8845	36.9788	56.9117	9.04649	0.745627	28.9556	78.714	SC	10.9291	8.02421	-0.987464	8.02126	21.8581	0.935473	-0.620063	-3.92	-2.87274	15.171	-1.94547	1.63446	18.0081	4.1879
GZ	guizhou	2015	789	2396	0.420113	0.930028	0.0141898	0.394935	29847	890800000	457303	266557	0.111802	0.0828924	2.03994	55.7977	31.7683	54.7559	22.0435	0.78591	21.3953	71.2821	GZ	10.3038	6.67077	-0.929034	7.78156	20.6077	-0.0725402	-0.867231	-4.25523	-2.19102	13.0331	-2.49021	0.712922	12.4933	4.02173
GZ	guizhou	2016	845	2182	0.441632	1.04332	0.0161435	0.396505	33246	1105000000	556853	304054	0.105444	0.0980872	2.30886	56.394	31.9243	55.343	17.9274	0.791373	22.6306	72.3913	GZ	10.4117	6.73934	-0.925067	7.688	20.8234	0.0424072	-0.81728	-4.12624	-2.24958	13.2301	-2.3219	0.836754	12.625	4.03236
GZ	guizhou	2017	986	2302	0.460335	1.16034	0.0175335	0.400872	37956	1441000000	648576	2580482	0.102275	0.115645	2.49441	54.3801	28.9925	52.2	15.1832	0.848973	21.3712	72.1113	GZ	10.5442	6.89366	-0.914113	7.74153	21.0884	0.148709	-0.7758	-4.04364	-2.28009	13.3825	-2.15723	0.914054	14.7635	3.996
GZ	guizhou	2018	1053	2412	0.475278	1.97361	0.0190972	0.358638	42767	1829000000	762280	2199399	0.0965349	0.13305	2.9375	46.8016	22.582	42.2853	11.0873	0.713699	18.9706	70.4775	GZ	10.6635	6.9594	-1.02544	7.78821	21.327	0.679865	-0.743856	-3.95821	-2.33785	13.5441	-2.01703	1.07756	14.6037	3.84592
GZ	guizhou	2019	1086	2222	0.490201	2.06133	0.0211344	0.361281	46433	2156000000	910206	691891	0.0918748	0.146881	3.25311	46.6658	23.5205	38.0308	11.9336	0.620411	18.7781	74.4493	GZ	10.7458	6.99026	-1.0181	7.70616	21.4915	0.723352	-0.712939	-3.85685	-2.38733	13.7214	-1.91813	1.17961	13.4472	3.84301
YN	yunnan	2015	1060	2943	0.433361	1.07617	0.0129608	0.397684	28806	829800000	619588	503666	0.105631	0.102115	2.67609	51.0075	27.6697	47.6431	16.3428	0.814807	16.5191	76.9635	YN	10.2683	6.96602	-0.922099	7.98719	20.5367	0.0734088	-0.836183	-4.34583	-2.2478	13.3368	-2.28165	0.984355	13.1297	3.93197
YN	yunnan	2016	1131	2995	0.45022	1.19952	0.0137623	0.384771	31093	966800000	741847	487441	0.09538	0.115709	3.09537	49.2843	25.9745	45.9273	14.3593	0.818641	16.8347	77.0601	YN	10.3447	7.03086	-0.955106	8.0047	20.6895	0.18192	-0.798019	-4.28582	-2.34989	13.5169	-2.15667	1.12991	13.0969	3.8976
YN	yunnan	2017	1142	3000	0.466778	1.33787	0.0147032	0.378898	34221	1171000000	885588	439028	0.0939221	0.129694	2.46949	49.9171	24.2726	43.6851	12.5392	0.863476	18.7925	79.951	YN	10.4406	7.04054	-0.970487	8.00637	20.8812	0.291077	-0.761902	-4.21969	-2.36529	13.694	-2.04258	0.90401	12.9923	3.91036
YN	yunnan	2018	1164	3021	0.478054	1.9042	0.0158323	0.34805	43366	1881000000	1070172	586654	0.0804133	0.140269	2.81304	44.7487	19.6082	36.6051	10.2504	0.721005	16.1746	77.4289	YN	10.6774	7.05962	-1.05541	8.01334	21.3549	0.644064	-0.738032	-4.1457	-2.52058	13.8833	-1.96419	1.03427	13.2822	3.80106
YN	yunnan	2019	1218	3133	0.48909	2.09103	0.0177851	0.342821	47944	2299000000	1297741	790614	0.0780348	0.152756	3.09798	52.7496	23.4376	42.4922	13.0726	0.732843	17.0082	89.9588	YN	10.7778	7.10496	-1.07055	8.04975	21.5556	0.737654	-0.715208	-4.0294	-2.5506	14.0761	-1.87891	1.13075	13.5806	3.96556
XZ	Tibet	2015	145	1750	0.277778	1.2608	0.0105556	0.366518	31999	1024000000	2602	584.25	0.0394879	0.102407	5.83642	77.369	39.0274	88.1893	21.8464	1.35844	20.5569	89.1289	XZ	10.3735	4.97673	-1.00371	7.46737	20.7469	0.231748	-1.28093	-4.5511	-3.23176	7.86404	-2.2788	1.76412	6.37033	4.34859
XZ	Tibet	2016	145	2624	0.296073	1.38792	0.010574	0.372734	35184	1238000000	4003	92	0.0427476	0.113233	6	84.9617	40.7264	94.7524	18.0123	1.00602	23.7962	74.8782	XZ	10.4683	4.97673	-0.986889	7.87246	20.9367	0.327803	-1.21715	-4.54936	-3.15244	8.2948	-2.17831	1.79176	4.52179	4.4422
XZ	Tibet	2017	148	1232	0.308605	1.55282	0.0105638	0.391824	39267	1542000000	3186	551	0.0443887	0.121306	3.24332	57.6237	19.0518	48.9566	7.90756	0.773763	15.457	87.3978	XZ	10.5781	4.99721	-0.936942	7.11639	21.1563	0.440072	-1.17569	-4.55032	-3.11477	8.06652	-2.10944	1.1766	6.31173	4.05393
XZ	Tibet	2018	164	1750	0.311047	2.06919	0.0103779	0.376339	45476	2068000000	8625	963	0.0445753	0.149564	3.93023	47.9	11.8653	28.6027	4.87306	0.566804	10.7388	85.9064	XZ	10.7249	5.09987	-0.977264	7.46737	21.4499	0.727155	-1.16781	-4.56808	-3.11057	9.06242	-1.90003	1.3687	6.87005	3.86912
XZ	Tibet	2019	164	1671	0.316239	2.20342	0.0103134	0.374374	48902	2391000000	5574	731	0.0457057	0.159202	4.74074	51.8548	9.07808	22.3411	8.06027	0.479315	16.9055	95.4178	XZ	10.7976	5.09987	-0.982499	7.42118	21.5952	0.79001	-1.15126	-4.57431	-3.08553	8.62587	-1.83758	1.55619	6.59441	3.94845
SX	shaanxi	2015	1073	4031	0.539151	1.73427	0.0289929	0.503951	47626	2268000000	1725829	20922154	0.0677916	0.115508	3.84972	87.1958	52.5661	98.6796	20.9827	1.45436	34.2463	83.8683	SX	10.7711	6.97821	-0.685277	8.30177	21.5423	0.550589	-0.61776	-3.5407	-2.69132	14.3612	-2.15842	1.348	16.8563	4.46816
SX	shaanxi	2016	1127	4240	0.55337	1.93223	0.0282271	0.489223	51015	2603000000	1844216	21594501	0.069953	0.12883	4.00341	97.2579	56.603	105.075	19.877	1.29959	38.5637	93.6426	SX	10.8399	7.02731	-0.714937	8.35232	21.6797	0.658676	-0.591728	-3.56747	-2.65993	14.4276	-2.04926	1.38715	16.888	4.57737
SX	shaanxi	2017	1287	4101	0.567927	2.14769	0.0278853	0.496962	57266	3279000000	1963697	27799589	0.0682571	0.143288	4.57314	97.043	52.643	93.3874	18.7926	1.30723	42.1729	94.2962	SX	10.9555	7.16007	-0.699241	8.31899	21.9109	0.764394	-0.565762	-3.57966	-2.68447	14.4903	-1.9429	1.5202	17.1405	4.57515
SX	shaanxi	2018	1356	4450	0.581263	2.46126	0.0272981	0.468437	62195	3868000000	2165554	36695070	0.066585	0.159627	5.1074	77.8159	41.5753	77.4778	14.7175	0.993068	37.0066	89.2855	SX	11.038	7.2123	-0.758353	8.40066	22.0761	0.900672	-0.542552	-3.60094	-2.70928	14.5882	-1.83491	1.63069	17.4182	4.35435
SX	shaanxi	2019	1358	5140	0.594427	2.63493	0.0289474	0.464493	66649	4442000000	2408037	33317833	0.0741413	0.174396	5.42802	84.9772	45.5105	81.154	11.2837	0.852572	34.7023	88.4992	SX	11.1072	7.21377	-0.766809	8.54481	22.2144	0.968858	-0.520157	-3.54228	-2.60178	14.6943	-1.74642	1.69157	17.3216	4.44238
GS	kansu	2015	834	4049	0.431923	1.11815	0.0173269	0.367401	26165	684600000	486077	37458	0.161807	0.0920615	3.71154	81.5938	40.7802	93.7076	30.2596	1.10916	30.3685	91.5165	GS	10.1722	6.72623	-1.0013	8.30622	20.3444	0.111679	-0.839508	-4.05549	-1.82135	13.0941	-2.3853	1.31145	10.531	4.40175
GS	kansu	2016	870	4076	0.446743	1.22008	0.0175172	0.349365	27643	764100000	509228	25655	0.14793	0.106226	3.80575	80.4471	38.9824	91.7291	25.5689	1.00375	29.9444	94.2646	GS	10.2271	6.76849	-1.05164	8.31287	20.4543	0.198914	-0.805771	-4.04457	-1.91102	13.1407	-2.24219	1.33651	10.1525	4.3876
GS	kansu	2017	869	4066	0.463823	1.30487	0.0177532	0.343408	28497	812100000	466912	31366	0.156084	0.109463	4.06626	84.2131	30.3632	69.5041	21.3669	0.849159	28.7043	97.273	GS	10.2576	6.76734	-1.06884	8.31042	20.5151	0.266107	-0.768252	-4.03119	-1.85736	13.0539	-2.21217	1.40272	10.3535	4.43335
GS	kansu	2018	891	3237	0.477057	1.30284	0.018339	0.340772	30797	948500000	476151	33447	0.15912	0.11948	4.38415	64.255	27.7079	61.8209	16.1002	0.684469	24.5901	93.4273	GS	10.3352	6.79235	-1.07654	8.0824	20.6703	0.26455	-0.740119	-3.99872	-1.8381	13.0735	-2.1246	1.478	10.4177	4.16286
GS	kansu	2019	876	3260	0.485077	1.39792	0.01983	0.328323	32995	1089000000	505544	50692	0.147741	0.129694	4.70344	70.6796	28.4415	69.8074	14.3503	0.649363	25.8062	95.5737	GS	10.4041	6.77537	-1.11376	8.08948	20.8082	0.334987	-0.723447	-3.92056	-1.9123	13.1334	-2.04258	1.54829	10.8335	4.25816
QH	qinghai	2015	194	2692	0.503401	1.17517	0.00977891	0.499497	41252	1702000000	65029	13283	0.272233	0.132959	3.35034	78.4287	42.4333	86.9327	21.2562	0.845695	20.9031	98.7626	QH	10.6274	5.26786	-0.694153	7.89804	21.2549	0.161413	-0.686368	-4.62753	-1.3011	11.0826	-2.01771	1.20906	9.49424	4.36219
QH	qinghai	2016	197	2710	0.51602	1.29393	0.0104385	0.485903	43531	1895000000	77940	4147	0.247818	0.149494	3.47218	71.6368	34.2114	78.2929	19.6795	0.885129	19.958	88.5556	QH	10.6812	5.2832	-0.721747	7.9047	21.3625	0.257684	-0.661609	-4.56226	-1.39506	11.2637	-1.9005	1.24478	8.33014	4.27161
QH	qinghai	2017	200	2777	0.5301	1.40301	0.011204	0.442852	44047	1940000000	83276	14254	0.261735	0.166505	4.60368	69.2003	27.3962	56.5589	19.4079	0.979555	21.0822	98.4058	QH	10.693	5.29832	-0.814521	7.92913	21.386	0.33862	-0.634689	-4.49148	-1.34042	11.3299	-1.79273	1.52686	9.56479	4.23701
QH	qinghai	2018	202	2804	0.543947	1.49237	0.0116584	0.398006	45739	2092000000	67716	4711	0.268683	0.182206	5.18076	52.3825	19.4497	39.6825	14.9733	0.816164	19.4531	92.0219	QH	10.7307	5.30827	-0.921289	7.9388	21.4614	0.400367	-0.608904	-4.45173	-1.31422	11.1231	-1.70262	1.64495	8.45766	3.95857
QH	qinghai	2019	215	2958	0.554276	1.56003	0.0120395	0.391021	48981	2399000000	93712	5057	0.241565	0.196727	6.24507	70.0384	35.7041	65.4466	17.1616	1.20904	36.989	90.3096	QH	10.7992	5.37064	-0.938993	7.99227	21.5984	0.444707	-0.590092	-4.41957	-1.42062	11.448	-1.62594	1.83179	8.52853	4.24904
NX	Ningxia	2015	455	1336	0.552395	1.18204	0.0172156	0.473801	43805	1919000000	200453	373079	0.301648	0.151108	9.54491	88.3093	45.5034	106.276	42.406	0.916118	26.9081	85.8381	NX	10.6875	6.1203	-0.746968	7.19743	21.375	0.167238	-0.593492	-4.06194	-1.19849	12.2083	-1.88976	2.25601	12.8295	4.48085
NX	Ningxia	2016	442	1343	0.562963	1.25941	0.0173481	0.469748	47194	2227000000	239624	447350	0.279907	0.170874	9.74519	90.1995	44.9051	105.008	40.8115	0.925956	28.3839	93.6742	NX	10.762	6.09131	-0.755558	7.20266	21.524	0.230641	-0.574541	-4.05427	-1.2733	12.3868	-1.76683	2.27677	13.0111	4.50202
NX	Ningxia	2017	458	1388	0.579179	1.36422	0.0177566	0.458993	50765	2577000000	291101	636586	0.284096	0.191994	9.59677	91.8082	35.3712	80.9959	34.4041	1.00534	32.313	103.031	NX	10.835	6.12687	-0.77872	7.23562	21.6699	0.310585	-0.546144	-4.031	-1.25845	12.5814	-1.65029	2.26143	13.3639	4.5197
NX	Ningxia	2018	482	1371	0.588663	1.93328	0.0182122	0.423943	51248	2626000000	369910	705565	0.303358	0.210436	9.88081	57.7774	24.8185	56.9274	21.3178	0.808562	27.4836	97.6062	NX	10.8444	6.17794	-0.858155	7.2233	21.6889	0.659221	-0.529902	-4.00566	-1.19284	12.821	-1.55857	2.2906	13.4667	4.0566
NX	Ningxia	2019	489	3059	0.598561	2.01353	0.0194532	0.422763	54217	2939000000	415733	556895	0.289157	0.227209	10.9712	76.963	32.0473	79.1062	17.2315	0.827877	29.9788	98.6397	NX	10.9008	6.19236	-0.860943	8.02584	21.8015	0.699887	-0.513227	-3.93974	-1.24079	12.9378	-1.48189	2.39528	13.2301	4.34333
XJ	Xinjiang	2015	1185	2557	0.472458	1.10424	0.012911	0.385681	40036	1603000000	366180	251424	0.231677	0.124775	5.43517	103.683	54.8887	130.661	18.3577	1.26218	28.616	78.3128	XJ	10.5975	7.0775	-0.952744	7.84659	21.1951	0.0991549	-0.749807	-4.34967	-1.46241	12.8109	-2.08124	1.69289	12.4349	4.64134
XJ	Xinjiang	2016	1199	2456	0.483319	1.17844	0.0133403	0.37794	40564	1645000000	390946	195566	0.240055	0.136389	5.70183	115.969	66.837	155.868	15.5673	1.31947	31.1411	79.9071	XJ	10.6106	7.08924	-0.973019	7.80629	21.2213	0.164192	-0.727078	-4.31697	-1.42689	12.8763	-1.99225	1.74079	12.1837	4.75332
XJ	Xinjiang	2017	1244	2436	0.493661	1.24524	0.0141513	0.397988	44941	2020000000	400468	144825	0.233676	0.148528	6.09734	110.395	45.6354	88.9464	13.9866	1.34662	32.9881	89.3244	XJ	10.7131	7.12609	-0.921333	7.79811	21.4262	0.219324	-0.705907	-4.25795	-1.45382	12.9004	-1.90698	1.80785	11.8833	4.70406
XJ	Xinjiang	2018	1312	2525	0.509047	1.37881	0.0150744	0.363574	51950	2699000000	448779	167318	0.209727	0.159509	6.19662	68.5253	35.5514	73.0561	10.1812	1.02104	26.8676	80.6517	XJ	10.858	7.17931	-1.01177	7.834	21.7161	0.321221	-0.675215	-4.19476	-1.56195	13.0143	-1.83565	1.824	12.0276	4.2272
XJ	Xinjiang	2019	1422	3667	0.518827	1.43361	0.0169243	0.352685	54280	2946000000	441347	174662	0.210894	0.172862	7.84899	78.5288	37.6795	73.4329	7.04932	0.880822	33.4945	85.1575	XJ	10.9019	7.25982	-1.04218	8.20713	21.8038	0.360196	-0.656185	-4.07901	-1.5564	12.9976	-1.75526	2.06039	12.0706	4.36346
